# Supplementary material for: Biomarkers of the L-Arginine/Dimethylarginine/Nitric Oxide Pathway in People with Chronic Airflow Obstruction and Obstructive Sleep Apnoea
Source: J Clin Med. 2023 Aug 11;12(16):5230. doi: 10.3390/jcm12165230 (PMC10455103; doi:10.3390/jcm12165230)
Supplement: Supplementary file 1 [file jcm-12-05230-s001.zip]

Archive with 1 entries (1 files):
- jcm-2516747-SI.pdf
